# Supplementary material for: Accurate Characterization of Bladder Cancer Cells with Intraoperative Flow Cytometry
Source: Cancers (Basel). 2022 Nov 4;14(21):5440. doi: 10.3390/cancers14215440 (PMC9656620; doi:10.3390/cancers14215440)
Supplement: Supplementary file 1 [file cancers-14-05440-s001.zip]

Archive with 1 entries (1 files):
- cancers-1998669-supplementary.pdf
